# Supplementary material for: Digital Micromirror Device (DMD)-Based High-Cycle Torsional Fatigue Testing Micromachine for 1D Nanomaterials
Source: Micromachines (Basel). 2016 Mar 14;7(3):49. doi: 10.3390/mi7030049 (PMC6190129; doi:10.3390/mi7030049)
Supplement: Supplementary file 1 [file micromachines-07-00049-s001.zip]

Archive with 4 entries (4 files):
- Video S1.wmv
- Video S2.wmv
- Video S3.wmv
- Video S4.wmv
